# Supplementary material for: The evolutionary landscape and expression pattern of plant lincRNAs
Source: RNA Biol. 2022 Nov 16;19(1):1190–207. doi: 10.1080/15476286.2022.2144609 (PMC9673970; doi:10.1080/15476286.2022.2144609)
Supplement: Supplemental Material [file KRNB_A_2144609_SM0556.zip]

Archive with 3 entries (3 files):
- lincRNA_bed.zip
- Supplemental_tables.xlsx
- Supplemental_tables_S1.xlsx
