# Supplementary material for: The evolutionary landscape and expression pattern of plant lincRNAs
Source: RNA Biol. 2022 Nov 16;19(1):1190–207. doi: 10.1080/15476286.2022.2144609 (PMC9673970; doi:10.1080/15476286.2022.2144609)
Supplement: Supplemental Material [file KRNB_A_2144609_SM0556.zip › Supplemental_tables_S1.xlsx]

## Sheet: Ara
PRJNA314076	SRR1659921	Meristem_M1	SE	meristem
PRJNA324514	SRR1659922	Meristem_M1	SE	meristem
	SRR1660397	Meristem_M2	SE	meristem
	SRR1660398	Meristem_M2	SE	meristem
	SRR1661473	Meristem_M3	SE	meristem
	SRR1661474	Meristem_M3	SE	meristem
	SRR1661475	Meristem_M4	SE	meristem
	SRR1661476	Meristem_M4	SE	meristem
	SRR1661477	Meristem_M5	SE	meristem
	SRR1661478	Meristem_M5	SE	meristem
	SRR1661483	Meristem_M6	SE	meristem
	SRR1661484	Meristem_M6	SE	meristem
	SRR1688325	Meristem_M7	SE	meristem
	SRR1688326	Meristem_M7	SE	meristem
	SRR1688327	Meristem_M8	SE	meristem
	SRR1688328	Meristem_M8	SE	meristem
	SRR1688425	Meristem_M9	SE	meristem
	SRR1688426	Meristem_M9	SE	meristem
	SRR1688427	Meristem_M10	SE	meristem
	SRR1688429	Meristem_M10	SE	meristem
	SRR2073141	Meristem_M7N	SE	meristem
	SRR2073142	Meristem_M4N	SE	meristem
	SRR2073143	Meristem_M4N	SE	meristem
	SRR2073144	Meristem_M5N	SE	meristem
	SRR2073145	Meristem_M5N	SE	meristem
	SRR2073146	Meristem_M7N	SE	meristem
	SRR2073174	Meristem_M3N	SE	meristem
	SRR2073176	Meristem_M3N	SE	meristem
	SRR2073179	Meristem_M6N	SE	meristem
	SRR2106520	Meristem_M6N	SE	meristem
	SRR3581727	Ovules_from_6th_and_7th_flowers_.OV.y6-7	SE	Ovules
	SRR3581728	Stigmatic_tissue_.STI	SE	Stigma
	SRR3581730	Carpel_of_6th_and_7th_flowers_.POD.y6-7	SE	Carpel
	SRR3581850	Opened_Anthers_.F.AN	SE	anthers
	SRR3581851	Carpels_of_the_mature_flower_.F.CA.ad	SE	Carpel
	SRR3581852	Anthers_of_the_mature_flower_.F.AN.ad	SE	anthers
	SRR3581853	Stamen_filaments_of_the_mature_flower_.F.FM.ad	SE	Stamen
	SRR3581854	Petals_of_the_mature_flower_.F.PT.ad	SE	Petals
	SRR3581855	Sepals_of_the_mature_flower_.F.SP.ad	SE	Sepals
	SRR3581856	Carpels_of_the_young_flower_.F.CA.y	SE	Carpels
	SRR3581857	Anthers_of_the_young_flower_.F.AN.y	SE	anthers
	SRR3581858	Sepals_of_the_young_flower_.F.SP.y	SE	Sepals
	SRR3581859	Flower_.F1	SE	flowers
	SRR3581860	Flower_2_.F2	SE	flowers
	SRR3581861	Flower_3_.F3	SE	flowers
	SRR3581862	Flower_4_.F4	SE	flowers
	SRR3581863	Flower_5_.F5	SE	flowers
	SRR3581864	Flowers_6-8_.F6-8	SE	flowers
	SRR3581865	Flowers_9-11_.F9-11	SE	flowers
	SRR3581866	Flowers2-14_.F12-14	SE	flowers
	SRR3581867	Flowers5-18_.F15-18	SE	flowers
	SRR3581868	Flowers9_and_following_.F19+	SE	flowers
	SRR3581889	Ovules_from_6th_and_7th_flowers_.OV.y6-7	SE	Ovules
	SRR3581890	Stigmatic_tissue_.STI	SE	Stigma
	SRR3581891	Carpel_of_6th_and_7th_flowers_.POD.y6-7	SE	Carpel
	SRR3581684	Opened_Anthers_.F.AN	SE	anthers
	SRR3581685	Carpels_of_the_mature_flower_.F.CA.ad	SE	Carpel
	SRR3581686	Anthers_of_the_mature_flower_.F.AN.ad	SE	anthers
	SRR3581687	Stamen_filaments_of_the_mature_flower_.F.FM.ad	SE	Stamen
	SRR3581688	Petals_of_the_mature_flower_.F.PT.ad	SE	Petals
	SRR3581689	Sepals_of_the_mature_flower_.F.SP.ad	SE	Sepals
	SRR3581690	Carpels_of_the_young_flower_.F.CA.y	SE	Carpels
	SRR3581691	Anthers_of_the_young_flower_.F.AN.y	SE	anthers
	SRR3581692	Sepals_of_the_young_flower_.F.SP.y	SE	Sepals
	SRR3581693	Flower_.F1	SE	flowers
	SRR3581694	Flower_2_.F2	SE	flowers
	SRR3581695	Flower_3_.F3	SE	flowers
	SRR3581696	Flower_4_.F4	SE	flowers
	SRR3581697	Flower_5_.F5	SE	flowers
	SRR3581698	Flowers_6-8_.F6-8	SE	flowers
	SRR3581699	Flowers_9-11_.F9-11	SE	flowers
	SRR3581700	Flowers2-14_.F12-14	SE	flowers
	SRR3581701	Flowers5-18_.F15-18	SE	flowers
	SRR3581702	Flowers9_and_following_.F19+	SE	flowers
GSE110500	SRR6713214	Stage8-rep1	SE	flowers
	SRR6713211	Stage4-rep1	SE	flowers
	SRR6713209	Stage2-rep1	SE	flowers
	SRR6713206	Stage0-rep1	SE	flowers
	SRR6713215	Stage8-rep2	SE	flowers
	SRR6713210	Stage2-rep2	SE	flowers
	SRR6713216	Stage8-rep3	SE	flowers
	SRR6713207	Stage0-rep2	SE	flowers
	SRR6713212	Stage4-rep2	SE	flowers
	SRR6713208	Stage0-rep3	SE	flowers
	SRR6713213	Stage4-rep3	SE	flowers
	SRR2136679	t0_1	SE	flowers
	SRR2136680	t0_2	SE	flowers
	SRR2136681	t0_3	SE	flowers
	SRR2136682	t2_1	SE	flowers
	SRR2136683	t2_2	SE	flowers
	SRR2136684	t2_3	SE	flowers
	SRR2136685	I_1	SE	flowers
	SRR2136686	I_2	SE	flowers
	SRR2136687	I_3	SE	flowers
PRJEB16325	ERR1698194	WM_S2_1_0LD	PE	meristem
	ERR1698195	WM_S2_2_2LD	PE	meristem
	ERR1698196	WM_S2_3_2LD	PE	meristem
	ERR1698197	WM_S2_4_2LD	PE	meristem
	ERR1698198	WM_S2_1_3LD	PE	meristem
	ERR1698199	WM_S2_2_3LD	PE	meristem
	ERR1698200	WM_S2_3_3LD	PE	meristem
	ERR1698201	WM_S2_4_3LD	PE	meristem
	ERR1698202	WM_S2_2_0LD	PE	meristem
	ERR1698203	WM_S2_3_0LD	PE	meristem
	ERR1698204	WM_S2_4_0LD	PE	meristem
	ERR1698205	WM_S2_1_1LD	PE	meristem
	ERR1698206	WM_S2_2_1LD	PE	meristem
	ERR1698207	WM_S2_3_1LD	PE	meristem
	ERR1698208	WM_S2_4_1LD	PE	meristem
	ERR1698209	WM_S2_1_2LD	PE	meristem
	SRR1580560	WT_inflorescences_replicate_1	SE	inflorescences
	SRR1580561	WT_inflorescences_replicate_2	SE	inflorescences
	SRR1580562	WT_inflorescences_replicate_3	SE	inflorescences
	SRR1580572	clf28_inflorescences_replicate_1	SE	inflorescences
	SRR1580573	clf28_inflorescences_replicate_2	SE	inflorescences
	SRR1580574	clf28_inflorescences_replicate_3	SE	inflorescences
PRJEB4724	ERR351331	st12_iii	SE	flowers
	ERR351332	st3_iii	SE	flowers
	ERR351333	im_iii	SE	flowers
	ERR351334	im_ii	SE	flowers
	ERR351335	st3_ii	SE	flowers
	ERR351336	st12_ii	SE	flowers
	SRR388668	WT-Flower-RNAseq-1	SE	flowers
	SRR388669	WT-Flower-RNAseq-2	SE	flowers
	SRR388670	WT-Flower-RNAseq-3	SE	flowers
GSE34476	SRR390302	LD_0_A	SE	meristem
	SRR390303	LD_0_B	SE	meristem
	SRR390304	LD_0_B	SE	meristem
	SRR390305	LD_0_C	SE	meristem
	SRR390306	LD_1_A	SE	meristem
	SRR390307	LD_1_A	SE	meristem
	SRR390308	LD_1_B	SE	meristem
	SRR390309	LD_1_B	SE	meristem
	SRR390310	LD_1_C	SE	meristem
	SRR390311	LD_3_A	SE	meristem
	SRR390312	LD_3_B	SE	meristem
	SRR390313	LD_3_B	SE	meristem
	SRR390314	LD_3_C	SE	meristem
GSE69424	SRR2046521	Ler1	SE	inflorescences
	SRR2046522	Ler2	SE	inflorescences
	SRR2046523	ag-10-1	SE	inflorescences
	SRR2046524	ag-10-2	SE	inflorescences
	SRR2046525	fhy3-1	SE	inflorescences
	SRR2046526	fhy3-2	SE	inflorescences
	SRR2046527	ag-10-fhy3-1	SE	inflorescences
	SRR2046528	ag-10-fhy3-2	SE	inflorescences
GSE81205	SRR3480199	Ler-rep1	SE	flowers
	SRR3480200	Ler-rep2	SE	flowers
	SRR3480201	Ler-rep3	SE	flowers
	SRR3480202	ag-11-rep1	SE	flowers
	SRR3480203	ag-11-rep2	SE	flowers
	SRR3480204	ag-11-rep3	SE	flowers
	SRR3480205	ag-11-ap2-35-rep1	SE	flowers
	SRR3480206	ag-11-ap2-35-rep2	SE	flowers
	SRR3480207	ag-11-ap2-35-rep3	SE	flowers
	SRR3480208	ag-11-ap2-43-rep1	SE	flowers
	SRR3480209	ag-11-ap2-43-rep2	SE	flowers
	SRR3480210	ag-11-ap2-43-rep3	SE	flowers
PRJNA316113	SRR3286447	EML002_SAM	PE	meristem
	SRR3286489	EML002_SAM	PE	meristem
	SRR3286625	EML002_flower	PE	flowers
	SRR3286642	EML002_flower	PE	flowers

## Sheet: Aly
	SRR800644	Arabidopsis-lyrata-MN47-floral-bud-12-biological-replicate-1	SE
	SRR800645	Arabidopsis-lyrata-MN47-floral-bud-12-biological-replicate-2	SE
	SRR1657470	lyleaves-rep1	SE
	SRR1657471	lyleaves-rep2	SE
	SRR1657472	lyleaves-rep3	SE
	SRR1657476	lyInflo-rep1	SE
	SRR1657477	lyInflo-rep2	SE
	SRR1657478	lyInflo-rep3	SE
	SRR891267	SeedMN47	SE
	SRR891293	AL_MN47_root	SE
	SRR891324	AL_MN47_fbud	SE
	SRR3020575	Kar_mother_buds1	PE
	SRR3020576	Kar_runner_buds1	PE
	SRR3020577	KarxKar_emb1	PE
	SRR3020579	KarxKar_emb3	PE
	SRR3020580	KarxKar_emb4	PE
	SRR3020581	KarxKar_endo1	PE
	SRR3020583	KarxKar_endo3	PE
	SRR3020584	KarxMN_emb1	PE
	SRR3020585	KarxMN_emb2	PE
	SRR3020586	KarxMN_emb3	PE
	SRR3020587	KarxMN_endo1	PE
	SRR3020588	KarxMN_endo2	PE
	SRR3020589	KarxMN_endo3	PE
	SRR3020590	KarxMN_endo4	PE
	SRR3020591	KarxMN_buds1	PE
	SRR3020592	KarxMN_buds2	PE
	SRR3020593	MNxKar_emb1	PE
	SRR3020594	MNxKar_emb2	PE
	SRR3020595	MNxKar_emb3	PE
	SRR3020596	MNxKar_endo1	PE
	SRR3020597	MNxKar_endo2	PE
	SRR3020598	MNxKar_endo3	PE
	SRR3020599	MNxMN_emb1	PE
	SRR3020600	MNxMN_emb2	PE
	SRR3020601	MNxMN_emb3	PE
	SRR3020602	MNxMN_endo1	PE
	SRR3020603	MNxMN_endo2	PE
	SRR3020604	MNxMN_endo3	PE
	SRR3020605	MNxMN_seedcoat1	PE
	SRR3020606	MNxMN_seedcoat2	PE
	SRR1162940	Al_mRNA_rep1	SE
	SRR3993766	AL_stem	PE
	SRR3993768	AL_silique	PE
	SRR3993767	AL_root	PE
	SRR3993764	AL_leaf	PE
	SRR3993765	AL_flower	PE
	ly_M1-C_Rt	ly_M1-C_Rt	PE
	ly_M1-C_St	ly_M1-C_St	PE
	ly_M1-T_Rt	ly_M1-T_Rt	PE
	ly_M1-T_St	ly_M1-T_St	PE
	ly_M2-C_Rt	ly_M2-C_Rt	PE
	ly_M2-C_St	ly_M2-C_St	PE
	ly_M2-T_Rt	ly_M2-T_Rt	PE
	ly_M2-T_St	ly_M2-T_St	PE
	lyR1Crt	lyR1Crt	SE
	lyR1Cst	lyR1Cst	SE
	lyR1Trt	lyR1Trt	SE
	lyR1Tst	lyR1Tst	SE
	lyR2Crt	lyR2Crt	SE
	lyR2Cst	lyR2Cst	SE
	lyR2Trt	lyR2Trt	SE
	lyR2Tst	lyR2Tst	SE
	lyR3Crt	lyR3Crt	SE
	lyR3Cst	lyR3Cst	SE
	lyR3Trt	lyR3Trt	SE
	lyR3Tst	lyR3Tst	SE
	SRR2033954	Al_mock_R1	SE
	SRR2033955	Al_mock_R2	SE
	SRR2033956	Al_H6_R1	SE
	SRR2033957	Al_H6_R2	SE
	SRR2033958	Al_H6R48_R1	SE
	SRR2033959	Al_H6R48_R2	SE
	SRR2039795	Al_rosette_R1	SE
	SRR2039796	Al_rosette_R2	SE
	SRR2039797	Al_SAM_R1	SE
	SRR2039798	Al_inflorescence_R1	SE
	SRR2039799	Al_inflorescence_R2	SE

## Sheet: Cru
GSE76888	SRR3102664	Cr_A_x_Cr_B_R1	PE
	SRR3102665	Cr_A_x_Cr_B_R2	PE
	SRR3102666	Cr_B_x_Cr_A_R1	PE
	SRR3102667	Cr_B_x_Cr_A_R2	PE
GSE67359	SRR1944438	CrxCr_rep1	PE
	SRR1944439	CrxCr_rep2	PE
	SRR1944440	CgxCg_rep1	PE
	SRR1944441	CgxCg_rep2	PE
	SRR1944442	CrxCg_rep1	PE
	SRR1944443	CrxCg_rep2	PE
	SRR1944444	CgxCr_rep1	PE
	SRR1944445	CgxCr_rep2	PE
GSE45687	SRR797551	S1_Cg88.23	PE
	SRR797552	S1_Cg103.02	PE
	SRR797553	S1_Cg85.9	PE
	SRR797554	S1_CgAxF	PE
	SRR797555	S1_Cr75.2	PE
	SRR797556	S1_Cr34.11	PE
	SRR797557	S1_Cr81.02	PE
	SRR797558	S1_Cr1Gr1	PE
	SRR797559	CG_94.12	SE
	SRR797560	CG_83.17	SE
	SRR797561	CG_86.8	SE
	SRR797562	CG_85.33	SE
	SRR797563	CG_95.15	SE
	SRR797564	CG_AxE	SE
	SRR797565	CG_103.17	SE
	SRR797566	CG_5a	SE
	SRR797567	CG_91.2	SE
	SRR797568	CG_93.2	SE
PRJNA336053	SRR3993758	CR_stem	PE
	SRR3993760	CR_silique	PE
	SRR3993759	CR_root	PE
	SRR3993756	CR_leaf	PE
	SRR3993757	CR_flower	PE

## Sheet: Aal
SRR5004109	WT_R1_leaf	PE
SRR5004110	WT_R2_leaf	PE
SRR5004111	WT_R3_leaf	PE
SRR5004112	PEP1_R1_leaf	PE
SRR5004113	PEP1_R2_leaf	PE
SRR5004114	PEP1_R3_leaf	PE
SRR5004115	WT_R1_apex	PE
SRR5004116	WT_R2_apex	PE
SRR5004117	WT_R3_apex	PE
SRR5004118	PEP1_R1_apex	PE
SRR5004119	PEP1_R2_apex	PE
SRR5004120	PEP1_R3_apex	PE

## Sheet: Tha
GSE41092	SRR575688	mixed-tissues	PE
PRJNA381122	SRR5407836	ST_EX03	PE
	SRR5407839	ST_EX04	PE
PRJNA293010	SRR2467263	unkown	PE
PRJEB8738	ERR777822	ThME3	SE
	ERR777823	ThME2	SE
	ERR777824	ThME1	SE
	ERR777828	ThGC1	SE
	ERR777830	ThGC3	SE
	ERR777832	ThGC2	SE
PRJNA237450	SRR1163664	Has_leaf_0_replicate_1	SE
	SRR1163665	Has_leaf_0_replicate_2	SE
	SRR1163666	Has_leaf_0_replicate_3	SE
	SRR1163667	Has_leaf_1_replicate_1	SE
	SRR1163668	Has_leaf_1_replicate_2	SE
	SRR1163669	Has_leaf_1_replicate_3	SE
	SRR1163670	Has_leaf_2_replicate_1	SE
	SRR1163671	Has_leaf_2_replicate_2	SE
	SRR1163672	Has_leaf_2_replicate_3	SE
	SRR1163673	Has_leaf_3_replicate_1	SE
	SRR1163674	Has_leaf_3_replicate_2	SE
	SRR1163675	Has_leaf_3_replicate_3	SE
	SRR1163676	Has_leaf_4_replicate_1	SE
	SRR1163677	Has_leaf_4_replicate_2	SE
	SRR1163678	Has_leaf_4_replicate_3	SE
	SRR1163679	Has_leaf_5_replicate_1	SE
	SRR1163680	Has_leaf_5_replicate_2	SE
	SRR1163681	Has_leaf_5_replicate_3	SE
	SRR1163682	Has_Stem_replicate_1	SE
	SRR1163683	Has_Stem_replicate_2	SE
	SRR1163684	Has_Stem_replicate_3	SE
	SRR1163685	Has_Root_replicate_1	SE
	SRR1163686	Has_Root_replicate_2	SE
	SRR1163687	Has_Root_replicate_3	SE
	SRR1163688	Has_Seedling_DAG2_replicate_1	SE
	SRR1163689	Has_Seedling_DAG2_replicate_2	SE
	SRR1163690	Has_Seedling_DAG2_replicate_3	SE
	SRR1163691	Has_Seedling_DAG4_replicate_1	SE
	SRR1163692	Has_Seedling_DAG4_replicate_2	SE
	SRR1163693	Has_Seedling_DAG4_replicate_3	SE
	SRR1163694	Has_Seedling_DAG6_replicate_1	SE
	SRR1163695	Has_Seedling_DAG6_replicate_2	SE
	SRR1163696	Has_Seedling_DAG6_replicate_3	SE
	SRR1163697	Has_Seed_1_replicate_1	SE
	SRR1163698	Has_Seed_1_replicate_2	SE
	SRR1163699	Has_Seed_1_replicate_3	SE
	SRR1163700	Has_Seed_2_replicate_1	SE
	SRR1163701	Has_Seed_2_replicate_2	SE
	SRR1163702	Has_Seed_2_replicate_3	SE
	SRR1163703	Has_Seed_3_replicate_1	SE
	SRR1163704	Has_Seed_3_replicate_2	SE
	SRR1163705	Has_Seed_3_replicate_3	SE
	SRR1163706	Has_Carpel_replicate_1	SE
	SRR1163707	Has_Carpel_replicate_2	SE
	SRR1163708	Has_Carpel_replicate_3	SE
	SRR1163709	Has_Petal_replicate_1	SE
	SRR1163710	Has_Petal_replicate_2	SE
	SRR1163711	Has_Petal_replicate_3	SE
	SRR1163712	Has_Sepal_replicate_1	SE
	SRR1163713	Has_Sepal_replicate_2	SE
	SRR1163714	Has_Sepal_replicate_3	SE
	SRR1163715	Has_Stamen_replicate_1	SE
	SRR1163716	Has_Stamen_replicate_2	SE
	SRR1163717	Has_Stamen_replicate_3	SE

## Sheet: Bra
GSE112034	SRR6861083	P2x_1	PE
	SRR6861084	P2x_2	PE
	SRR6861085	P2x_3	PE
	SRR6861086	P4x_1	PE
	SRR6861087	P4x_2	PE
	SRR6861088	P4x_3	PE
GSE111607	SRR6819899	L2x_1	PE
	SRR6819900	L2x_2	PE
	SRR6819901	L2x_3	PE
	SRR6819902	L4x_1	PE
	SRR6819903	L4x_2	PE
	SRR6819904	L4x_3	PE
GSE73963	SRR2649030	DS_T1_Ctrl	PE
	SRR2649031	DS_T1_PEG	PE
	SRR2649032	DT_T1_Ctrl	PE
	SRR2649033	DT_T1_PEG	PE
	SRR2649034	DS_T2_Ctrl	PE
	SRR2649035	DS_T2_PEG	PE
	SRR2649036	DT_T2_Ctrl	PE
	SRR2649037	DT_T2_PEG	PE
	SRR2649038	DS_T3_Ctrl	PE
	SRR2649039	DS_T3_PEG	PE
	SRR2649040	DT_T3_Ctrl	PE
	SRR2649041	DT_T3_PEG	PE
GSE90841	SRR5074480	WW_d1_ZT1-rep1	PE
	SRR5074481	WW_d1_ZT1-rep2	PE
	SRR5074482	WW_d1_ZT5_rep1	PE
	SRR5074483	WW_d1_ZT5_rep2	PE
	SRR5074484	WW_d1_ZT9-rep1	PE
	SRR5074485	WW_d1_ZT9-rep2	PE
	SRR5074486	WW_d1_ZT13-rep1	PE
	SRR5074487	WW_d1_ZT13-rep2	PE
	SRR5074488	WW_d1_ZT17-rep1	PE
	SRR5074489	WW_d1_ZT17-rep2	PE
	SRR5074490	WW_d1_ZT21-rep1	PE
	SRR5074491	WW_d1_ZT21-rep2	PE
	SRR5074492	WW_d2_ZT1-rep1	PE
	SRR5074493	WW_d2_ZT1-rep2	PE
	SRR5074494	WW_d2_ZT5_rep1	PE
	SRR5074495	WW_d2_ZT5_rep2	PE
	SRR5074496	WW_d2_ZT9-rep1	PE
	SRR5074497	WW_d2_ZT9-rep2	PE
	SRR5074498	WW_d2_ZT13-rep1	PE
	SRR5074499	WW_d2_ZT13-rep2	PE
	SRR5074500	WW_d2_ZT17-rep1	PE
	SRR5074501	WW_d2_ZT17-rep2	PE
	SRR5074502	WW_d2_ZT21-rep1	PE
	SRR5074503	WW_d2_ZT21-rep2	PE
	SRR5074504	D_d1_ZT1-rep1	PE
	SRR5074505	D_d1_ZT1-rep2	PE
	SRR5074506	D_d1_ZT5_rep1	PE
	SRR5074507	D_d1_ZT5_rep2	PE
	SRR5074508	D_d1_ZT9-rep1	PE
	SRR5074509	D_d1_ZT9-rep2	PE
	SRR5074510	D_d1_ZT13-rep1	PE
	SRR5074511	D_d1_ZT13-rep2	PE
	SRR5074512	D_d1_ZT17-rep1	PE
	SRR5074513	D_d1_ZT17-rep2	PE
	SRR5074514	D_d1_ZT21-rep1	PE
	SRR5074515	D_d1_ZT21-rep2	PE
	SRR5074516	D_d2_ZT1-rep1	PE
	SRR5074517	D_d2_ZT1-rep2	PE
	SRR5074518	D_d2_ZT5_rep1	PE
	SRR5074519	D_d2_ZT5_rep2	PE
	SRR5074520	D_d2_ZT9-rep1	PE
	SRR5074521	D_d2_ZT9-rep2	PE
	SRR5074522	D_d2_ZT13-rep1	PE
	SRR5074523	D_d2_ZT13-rep2	PE
	SRR5074524	D_d2_ZT17-rep1	PE
	SRR5074525	D_d2_ZT17-rep2	PE
	SRR5074526	D_d2_ZT21-rep1	PE
	SRR5074527	D_d2_ZT21-rep2	PE
GSE85725	SRR4042272	21 DAF_1	SE
	SRR4042273	21 DAF_2	SE
	SRR4042274	28 DAF_1	SE
	SRR4042275	28 DAF_2	SE
	SRR4042276	35 DAF_1	SE
	SRR4042277	35 DAF_2	SE
	SRR4042278	42 DAF_1	SE
	SRR4042279	42 DAF_2	SE
GSE95242	SRR5279730	F1 rep1	PE
	SRR5279731	F2 rep2	PE
	SRR5279732	F3 rep3	PE
	SRR5279733	S1 rep1	PE
	SRR5279734	S2 rep2	PE
	SRR5279735	S3 rep3	PE
GSE79881	SRR3337078	Brassica_wholehyp_W1	SE
	SRR3337079	Brassica_wholehyp_W2	SE
	SRR3337080	Brassica_wholehyp_W3	SE
	SRR3337081	Brassica_wholehyp_Sh1	SE
	SRR3337082	Brassica_wholehyp_Sh2	SE
	SRR3337083	Brassica_wholehyp_Sh3	SE
	SRR3337084	Brassica_epi_W1	SE
	SRR3337085	Brassica_epi_W2	SE
	SRR3337086	Brassica_epi_W3	SE
	SRR3337087	Brassica_epi_Sh1	SE
	SRR3337088	Brassica_epi_Sh2	SE
	SRR3337089	Brassica_epi_Sh3	SE
GSE76917	SRR3103791	F1	PE
	SRR3103792	F2	PE
	SRR3103793	F4	PE
	SRR3103794	M1	PE
	SRR3103795	M2	PE
	SRR3103796	M3	PE
GSE77427	SRR3136729	AB02-F	SE
	SRR3136730	AB02-S	SE
GSE58895	SRR1485197	CT Leaves 1	SE
	SRR1485198	CT Leaves 2	SE
	SRR1485199	TR Leaves 1	SE
	SRR1485200	TR Leaves 2	SE
	SRR1485201	CT Inf. Meristem 1	SE
	SRR1485202	CT Inf. Meristem 2	SE
	SRR1485203	TR Inf. Meristem 1	SE
	SRR1485204	TR Inf. Meristem 2	SE
	SRR1485205	CT Pollen 1	SE
	SRR1485206	TR Pollen 1	SE
	SRR1485207	CT Unf. Ovules 1	SE
	SRR1485208	TR Unf. Ovules 1	SE
	SRR1485209	CT Fert. Ovules 1	SE
	SRR1485210	CT Fert. Ovules 2	SE
	SRR1485211	TR Fert. Ovules 1	SE
	SRR1485212	TR Fert. Ovules 2	SE
	SRR1485213	CT Embryo 1	SE
	SRR1485214	CT Embryo 2	SE
	SRR1485215	TR Embryo 1	SE
	SRR1485216	TR Embryo 2	SE
	SRR1485217	CT Endosperm 1	SE
	SRR1485218	CT Endosperm 2	SE
	SRR1485219	TR Endosperm 1	SE
	SRR1485220	TR Endosperm 2	SE
	SRR1485221	CT Progeny 1	SE
	SRR1485222	CT Progeny 2	SE
	SRR1485223	TR Progeny 1	SE
	SRR1485224	TR Progeny 2	SE
GSE43245	SRR643621	chiifu-Callus	PE
	SRR643622	chiifu-Flower	PE
	SRR643623	chiifu-Leaf1	PE
	SRR643624	chiifu-Leaf2	PE
	SRR643625	chiifu-Root1	PE
	SRR643626	chiifu-Root2	PE
	SRR643627	chiifu-Silique	PE
	SRR643628	chiifu-Stem	PE
SRP149066	SRR7224573	sterile flower buds stage 5	PE
	SRR7224574	fertile flower buds stage 1	PE
	SRR7224575	unpollinated pistils	PE
	SRR7224576	pistils at 1 hour after pollination	PE
	SRR7224577	pistils at 3 hour after pollination	PE
	SRR7224578	pistils at 10 hour after pollination	PE
	SRR7224579	sterile flower buds stage 1	PE
	SRR7224580	sterile flower buds stage 2	PE
	SRR7224581	sterile flower buds stage 3	PE
	SRR7224582	sterile flower buds stage 4	PE
	SRR7224583	fertile flower buds stage 3	PE
	SRR7224584	fertile flower buds stage 2	PE
	SRR7224585	fertile flower buds stage 4	PE
	SRR7224586	fertile flower buds stage 5	PE
SRP108998	SRR5667263	seedling stage replicate 1	PE
	SRR5677537	seedling stage replicate 2	PE
	SRR5677547	bolting stage replicate 1	PE
	SRR5677559	bolting stage replicate 2	PE
	SRR5677613	flowering stage replicate 1	PE
	SRR5678327	flowering stage replicate 2	PE
	SRR5682122	flowering stage replicate 1	PE
	SRR5682123	flowering stage replicate 2	PE
SRP064332	SRR2542720	cotyledon seedling after cold treatment	SE
	SRR2542721	cotyledon seedling without cold treatment	SE
	SRR2542722	rosette plant after cold treatment	SE
	SRR2542723	rosette plant without cold treatment	SE
SRP075755	SRR3590405	stage 1 of flower bud differentiation	SE
	SRR3590416	stage 5 of flower bud differentiation	SE
SRP132223	SRR6675222	braA.nrpd1_ovule_3	SE
	SRR6675220	R-o-18_10dpf_2	SE
	SRR6675219	R-o-18_10dpf_1	SE
	SRR6675218	braA.nrpd1_10dpf_3	SE
	SRR6675221	braA.nrpd1_ovule_2	SE
	SRR6675217	R-o-18_ovule_1	SE
	SRR6675216	braA.nrpd1_ovule_1	SE
	SRR6675215	R-o-18_ovule_3	SE
	SRR6675214	braA.nrpd1_10dpf_1	SE
	SRR6675213	R-o-18_10dpf_3	SE
	SRR6675212	R-o-18_ovule_2	SE
	SRR6675211	braA.nrpd1_10dpf_2	SE

## Sheet: Bol
SRP064205	SRR2518235	Water_1	PE
	SRR2518236	Water_2	PE
	SRR2518237	Ca_1	PE
	SRR2518238	Ca_2	PE
SRP097616	SRR5195360	Brassica_oleracea_Y1	PE
	SRR5195361	Brassica_oleracea_Y2	PE
GSE42891	SRR630922	Bol-Callus	PE
	SRR630923	Bol-Flower	PE
	SRR630924	Bol-Leaf	PE
	SRR630925	Bol-Root	PE
	SRR630926	Bol-Silique	PE
	SRR630927	Bol-Stem	PE
	SRR630928	Bol-Bud	PE
GSE53298	SRR1049400	Seeds	PE
	SRR1049401	Cotyledon3	PE
	SRR1049402	Cotyledon7	PE
	SRR1049403	Cotyledon11	PE
	SRR1049404	Euphyllas11	PE
SRP150110	SRR7284802	Mid-aged leaf (S2)	PE
	SRR7284803	Younger leaf (S1)	PE
	SRR7284804	Younger leaf (S1)	PE
	SRR7284805	Older leaf (S3)	PE
	SRR7284806	Older leaf (S3)	PE
	SRR7284807	Mid-aged leaf (S2)	PE
PRJNA453960	SRR7092042	R_28D_C1	PE
	SRR7092033	R_28D_C2	PE
	SRR7092034	R_28D_C3	PE
	SRR7092045	R_28D_I1	PE
	SRR7092046	R_28D_I2	PE
	SRR7092041	R_28D_I3	PE
	SRR7092050	R_7D_C1	PE
	SRR7092043	R_7D_C2	PE
	SRR7092044	R_7D_C3	PE
	SRR7092047	R_7D_I1	PE
	SRR7092048	R_7D_I2	PE
	SRR7092049	R_7D_I3	PE
	SRR7092051	S_28D_C1	PE
	SRR7092054	S_28D_C2	PE
	SRR7092053	S_28D_C3	PE
	SRR7092031	S_28D_I1	PE
	SRR7092032	S_28D_I2	PE
	SRR7092052	S_28D_I3	PE
	SRR7092038	S_7D_C1	PE
	SRR7092039	S_7D_C2	PE
	SRR7092040	S_7D_C3	PE
	SRR7092035	S_7D_I1	PE
	SRR7092036	S_7D_I2	PE
	SRR7092037	S_7D_I3	PE
PRJNA389176	SRR5643650	ABA+Pyr_1	PE
	SRR5643653	ABA+Pyr_2	PE
	SRR5643652	ABA+Pyr_3	PE
	SRR5643642	ABA_1	PE
	SRR5643649	ABA_2	PE
	SRR5643648	ABA_3	PE
	SRR5643645	Control_1	PE
	SRR5643644	Control_2	PE
	SRR5643643	Control_3	PE
	SRR5643647	Pyr_1	PE
	SRR5643646	Pyr_2	PE
	SRR5643651	Pyr_3	PE
PRJNA348624	SRR4428726	83121A1	PE
	SRR4428725	83121A2	PE
	SRR4428728	83121A3	PE
	SRR4428727	83121B1	PE
	SRR4428724	83121B2	PE
	SRR4428723	83121B3	PE
PRJNA227258	SRR1032051	Cabbage_9d_seedlingof102043_transcriptome	PE
	SRR1032049	Cabbage_calcium-limited_seedling of107140_transcriptome	PE
	SRR1032052	Cabbage_flowerof102043_transcriptome	PE
	SRR1032050	Cabbage_leaf_transcriptome	PE
	SRR1032097	Cabbage_seedling_transcriptome	PE
	SRR1030667	Cabbage_transcriptome	PE
PRJNA345072	SRR4333199	R_0DAI_1	PE
	SRR4333200	R_0DAI_2	PE
	SRR4333195	R_14DAI_1	PE
	SRR4333196	R_14DAI_2	PE
	SRR4333197	R_7DAI_1	PE
	SRR4333198	R_7DAI_2	PE
	SRR4333210	S_0DAI_1	PE
	SRR4333211	S_0DAI_2	PE
	SRR4333201	S_14DAI_1	PE
	SRR4333202	S_14DAI_2	PE
	SRR4333203	S_7DAI_1	PE
	SRR4333204	S_7DAI_2	PE

## Sheet: Bna
GSE113681	SRR7064445	CK1	SE
	SRR7064446	CK2	SE
	SRR7064447	HS1	SE
	SRR7064448	HS2	SE
GSE69137	SRR2036392	L07_26d	PE
	SRR2036393	L08_26d	PE
GSE93089	SRR5139856	M4 petals	PE
	SRR5139857	H3 petals	PE
GSE69638	SRR2054681	F1_F	SE
	SRR2054682	F2_F	SE
	SRR2054683	F3_F	SE
	SRR2054684	S1_S	SE
	SRR2054685	S2_S	SE
	SRR2054686	S3_S	SE
GSE69679	SRR2057095	F1	SE
	SRR2057096	F2	SE
	SRR2057097	F3	SE
	SRR2057098	DAT1	SE
	SRR2057099	DAT2	SE
	SRR2057100	DAT3	SE
GSE63088	SRR1644202	buds	PE
GSE77637	SRR3147783	2 WAP	PE
	SRR3147784	4 WAP	PE
	SRR3147785	6 WAP	PE
	SRR3147786	8 WAP	PE
GSE42513	SRR620166	Sterile bud	SE
	SRR620167	Fertile bud	SE
GSE49606	SRR948724	S1	SE
	SRR948725	H3	SE
PRJNA448216	SRR7125329	R0	SE
	SRR7125330	R15	SE
	SRR7125327	S0	SE
	SRR7125328	S15	SE
PRJNA449176	SRR6961045	Ldt1shootapical meristem	SE
	SRR6961046	Ldt2shootapical meristem	SE
	SRR6961047	Ldt3shootapical meristem	SE
	SRR6961048	Lwt1shootapical meristem	SE
	SRR6961043	Lwt2shootapical meristem	SE
	SRR6961044	Lwt3shootapical meristem	SE
PRJNA435909	SRR6781800	3DP_3	PE
	SRR6781799	3NP_3	PE
	SRR6781798	5DP_3	PE
	SRR6781797	5NP_3	PE
PRJNA435810	SRR6785551	ID_T10	PE
	SRR6785552	ID_T11	PE
	SRR6785550	ID_T12	PE
PRJNA398789	SRR6685965	Westar_Apex_Day22	SE
	SRR6685976	Westar_Apex_Day22	SE
	SRR6685975	Westar_Apex_Day43	SE
	SRR6685968	Westar_Apex_Day43	SE
	SRR6685967	Westar_Apex_Day64	SE
	SRR6685974	Westar_Apex_Day64	SE
	SRR6685973	Westar_Apex_Day65	SE
	SRR6685970	Westar_Apex_Day67	SE
	SRR6685980	Westar_Apex_Day67	SE
	SRR6685979	Westar_Apex_Day69	SE
	SRR6685969	Westar_Apex_Day72	SE
	SRR6685978	Westar_Apex_Day72	SE
	SRR6685977	Westar_Leaf_Day22	SE
	SRR6685972	Westar_Leaf_Day22	SE
	SRR6685971	Westar_Leaf_Day43	SE
	SRR6685982	Westar_Leaf_Day43	SE
	SRR6685983	Westar_Leaf_Day64	SE
	SRR6685981	Westar_Leaf_Day64	SE
	SRR6685964	Westar_Leaf_Day65	SE
	SRR6685963	Westar_Leaf_Day67	SE
	SRR6685984	Westar_Leaf_Day67	SE
	SRR6685985	Westar_Leaf_Day72	SE
	SRR6685966	Westar_Leaf_Day72	SE
PRJNA429634	SRR6464670	Nf1_Bn_leaves_rep1	SE
	SRR6464669	Nf1_Bn_leaves_rep2	SE
	SRR6464647	Nf2_Bn_buds_rep1	SE
	SRR6464646	Nf2_Bn_buds_rep2	SE
	SRR6464645	Nf2_Bn_leaves_rep1	SE
	SRR6464644	Nf2_Bn_leaves_rep2	SE
	SRR6464690	Nf6_Bn_buds_rep1	SE
	SRR6464697	Nf6_Bn_leaves_rep1	SE
	SRR6464727	TS1_Bn_leaves_rep1	SE
	SRR6464726	TS1_Bn_leaves_rep2	SE
	SRR6464681	TS5_Bn_leaves_rep1	SE
	SRR6464680	TS5_Bn_leaves_rep2	SE
	SRR6464627	TS7_Bn_buds_rep1	SE
	SRR6464624	TS7_Bn_leaves_rep1	SE
	SRR6464625	TS7_Bn_leaves_rep2	SE
PRJNA338132	SRR5905530	2-MB	PE
	SRR5905531	2-MB	PE
	SRR5905535	2-MB	SE
	SRR5905540	2-ZY50	PE
	SRR5905541	2-ZY50	PE
	SRR5905524	2-ZYZ108	PE
	SRR5905522	2-ZYZ108	PE
	SRR5905536	3-MB	SE
	SRR5905537	3-MB	PE
	SRR5905544	3-MB	SE
	SRR5905545	3-MB	SE
	SRR5905532	3-ZY50	PE
	SRR5905533	3-ZY50	PE
	SRR5905528	3-ZYZ108	PE
	SRR5905529	3-ZYZ108	PE
	SRR5905538	4-MB	PE
	SRR5905539	4-MB	PE
	SRR5905542	4-MB	SE
	SRR5905543	4-MB	SE
	SRR5905523	4-ZY50	PE
	SRR5905525	4-ZY50	PE
	SRR5905526	4-ZYZ108	PE
	SRR5905527	4-ZYZ108	PE
PRJNA317510	SRR3355369	Bud on the main inflorescence in high harvest index accessions at YN replicate 1	PE
	SRR3343237	Bud on the main inflorescence in high harvest index accessions at YN replicate 2	PE
	SRR3439750	Bud on the main inflorescence in low harvest index accessions at CQ replicate 1	PE
	SRR3439752	Bud on the main inflorescence in low harvest index accessions at CQ replicate 2	PE
	SRR3355360	Bud on the primary branch in high harvest index accessions at YN replicate 1	PE
	SRR3355338	Bud on the primary branch in high harvest index accessions at YN replicate 2	PE
	SRR3439754	Bud on the primary branch in low harvest index accessions at CQ replicate 1	PE
	SRR3439759	Bud on the primary branch in low harvest index accessions at CQ replicate 2	PE
	SRR5074228	Leaf of high harvest index accessions at YN replicate 1	PE
	SRR3357562	Leaf of high harvest index accessions at YN replicate 1	PE
	SRR3357539	Leaf of high harvest index accessions at YN replicate 2	PE
	SRR3439748	Leaf of low harvest index accessions at CQ replicate 1	PE
	SRR5074227	Leaf of low harvest index accessions at YN replicate 1	PE
	SRR3355337	Seeds on the main inflorescence in high harvest index accessions at YN replicate 1	PE
	SRR3352389	Seeds on the main inflorescence in high harvest index accessions at YN replicate 2	PE
	SRR3439761	Seeds on the main inflorescence in low harvest index accessions at CQ replicate 2	PE
	SRR3351917	Seeds on the primary branch in high harvest index accessions at YN replicate 1	PE
	SRR3349850	Seeds on the primary branch in high harvest index accessions at YN replicate 2	PE
	SRR3439856	Seeds on the primary branch in low harvest index accessions at CQ replicate 1	PE
	SRR3439928	Seeds on the primary branch in low harvest index accessions at CQ replicate 2	PE
	SRR3348118	Silique pericarp on the main inflorescence in high harvest index accessions at YN replicate 1	PE
	SRR3439930	Silique pericarp on the main inflorescence in low harvest index accessions at CQ replicate 1	PE
	SRR3343238	Silique pericarp on the main inflorescence in low harvest index accessions at CQ replicate 2	PE
	SRR3347141	Silique pericarp on the primary branch in high harvest index accessions at YN replicate 1	PE
	SRR3347142	Silique pericarp on the primary branch in high harvest index accessions at YN replicate 2	PE
	SRR3359124	Stem of high harvest index accessions at YN replicate 1	PE
	SRR3359113	Stem of high harvest index accessions at YN replicate 2	PE
	SRR3439745	Stem of low harvest index accessions at CQ replicate 1	PE
	SRR3439746	Stem of low harvest index accessions at CQ replicate 2	PE
	SRR3343235	Stem of low harvest index accessions at YN replicate 1	PE
	SRR3343236	Stem of low harvest index accessions at YN replicate 2	PE

## Sheet: Bju
GSE73201	SRR2452449	5DAP_C	PE
	SRR2452450	5DAP_6h	PE
	SRR2452451	5DAP_12h	PE
	SRR2452452	10DAP_C	PE
	SRR2452453	10DAP_6h	PE
	SRR2452454	10DAP_12h	PE
	SRR2452455	15DAP_C	PE
	SRR2452456	15DAP_6h	PE
	SRR2452457	15DAP_12h	PE
	SRR2452458	20DAP_C	PE
	SRR2452459	20DAP_6h	PE
	SRR2452460	20DAP_12h	PE
	SRR2452461	25DAP_C	PE
	SRR2452462	25DAP_6h	PE
	SRR2452463	25DAP_12h	PE
	SRR2452464	30DAP_C	PE
	SRR2452465	30DAP_6h	PE
	SRR2452466	30DAP_12h	PE
PRJNA383771	SRR5469105	BjPB_S_2mM_7days	PE
	SRR5469106	BjPJK_C_0_3days	PE
	SRR5469107	BjPJK_S_2mM_12hrs	PE
	SRR5469108	BjPJK_S_250uM_20Min	PE
	SRR5469109	BjPB_C_0_3days	PE
	SRR5469110	BjPB_S_2mM_12hrs	PE
	SRR5469111	BjPB_S_250uM_20Min	PE
	SRR5469112	BjPJK_S_250um_7days	PE
	SRR5469113	BjPJK_S_2mM_3days	PE
	SRR5469114	BjPJK_C_0_24hrs	PE
	SRR5469115	BjPJK_S_2mM_2hrs	PE
	SRR5469116	BjPB_S_2mM_3days	PE
	SRR5469117	BjPB_C_0_24hrs	PE
	SRR5469118	BjPB_S_2mM_2hrs	PE
	SRR5469119	BjPJK_S_2mM_7Days	PE
	SRR5469120	BjPJK_S_4mM_3days	PE
	SRR5469121	BjPJK_S_250uM_24hrs	PE
	SRR5469122	BjPJK_S_4mM_2hrs	PE
	SRR5469123	BjPB_S_4mM_3days	PE
	SRR5469124	BjPB_S_250uM_24hrs	PE
	SRR5469125	BjPB_S_4mM_2hrs	PE
	SRR5469126	BjPJK_S_4mM_7days	PE
	SRR5469127	BjPJK_C_0_7days	PE
	SRR5469128	BjPJK_S_2mM_24hrs	PE
	SRR5469129	BjPJK_C_0_12hrs	PE
	SRR5469130	BjPB_C_0_7days	PE
	SRR5469131	BjPB_S_2mM_24hrs	PE
	SRR5469132	BjPB_C_0_12hrs	PE
	SRR5469133	BjPB_S_4mM_7days	PE
	SRR5469134	BjPJK_S_250uM_3days	PE
	SRR5469135	BjPJK_S_4mM_12hrs	PE
	SRR5469136	BjPJK_C_0_2hrs	PE
	SRR5469137	BjPB_S_250uM_3days	PE
	SRR5469138	BjPB_S_4mM_12hrs	PE
	SRR5469139	BjPB_C_0_2hrs	PE
	SRR5469140	BjPB_S_250um_7days	PE
	SRR5469141	BjPJK_S_4mM_24hrs	PE
	SRR5469142	BjPJK_S_250uM_12hrs	PE
	SRR5469143	BjPJK_C_0_20Min	PE
	SRR5469144	BjPB_S_4mM_24hrs	PE
	SRR5469145	BjPB_S_250uM_12hrs	PE
	SRR5469146	BjPB_C_0_20Min	PE
GSE112675	SRR6938142	brass_leaf_1	PE
	SRR6938143	brass_leaf_1	PE
	SRR6938144	brass_leaf_2	PE
	SRR6938145	brass_leaf_2	PE
	SRR6938146	brass_leaf_3	PE
	SRR6938147	brass_leaf_3	PE
	SRR6938148	brass_lat_pre_1	PE
	SRR6938149	brass_lat_pre_1	PE
	SRR6938150	brass_lat_pre_2	PE
	SRR6938151	brass_lat_pre_2	PE
	SRR6938152	brass_lat_pre_3	PE
	SRR6938153	brass_lat_pre_3	PE
	SRR6938154	brass_lat_sec_1	PE
	SRR6938155	brass_lat_sec_1	PE
	SRR6938156	brass_lat_sec_2	PE
	SRR6938157	brass_lat_sec_2	PE
	SRR6938158	brass_lat_sec_3	PE
	SRR6938159	brass_lat_sec_3	PE
	SRR6938160	brass_lat_post_1	PE
	SRR6938161	brass_lat_post_1	PE
	SRR6938162	brass_lat_post_2	PE
	SRR6938163	brass_lat_post_2	PE
	SRR6938164	brass_lat_post_3	PE
	SRR6938165	brass_lat_post_3	PE
	SRR6938166	brass_med_pre_1	PE
	SRR6938167	brass_med_pre_1	PE
	SRR6938168	brass_med_pre_2	PE
	SRR6938169	brass_med_pre_2	PE
	SRR6938170	brass_med_pre_3	PE
	SRR6938171	brass_med_pre_3	PE
	SRR6938172	brass_med_sec_1	PE
	SRR6938173	brass_med_sec_1	PE
	SRR6938174	brass_med_sec_2	PE
	SRR6938175	brass_med_sec_2	PE
	SRR6938177	brass_med_sec_3	PE
	SRR6938178	brass_med_sec_3	PE
	SRR6938179	brass_med_post_1	PE
	SRR6938180	brass_med_post_1	PE
	SRR6938181	brass_med_post_2	PE
	SRR6938182	brass_med_post_2	PE
	SRR6938183	brass_med_post_3	PE
	SRR6938184	brass_med_post_3	PE

## Sheet: Fve
GSE85572	SRR4030803	CK0_1_transcriptome	PE
	SRR4030804	CK0_2_transcriptome	PE
	SRR4030805	CK5_1_transcriptome	PE
	SRR4030806	CK5_2_transcriptome	PE
	SRR4030807	CK8_1_transcriptome	PE
	SRR4030808	CK8_2_transcriptome	PE
	SRR4030809	ABA5_1_transcriptome	PE
	SRR4030810	ABA5_2_transcriptome	PE
	SRR4030811	ABA8_1_transcriptome	PE
	SRR4030812	ABA8_2_transcriptome	PE
	SRR4030813	NDGA5_1_transcriptome	PE
	SRR4030814	NDGA5_2_transcriptome	PE
	SRR4030815	NDGA8_1_transcriptome	PE
	SRR4030816	NDGA8_2_transcriptome	PE
PRJNA381300	SRR5405079	Strawberry_immature_RNA-seq_1	SE
	SRR6320489	Strawberry_immature_RNA-seq_2	PE
	SRR6320488	Strawberry_immature_RNA-seq_3	PE
	SRR5405080	Strawberry_leaf_RNA-seq_1	SE
	SRR6320486	Strawberry_leaf_RNA-seq_2	PE
	SRR5405078	Strawberry_ripe_RNA-seq_1	SE
	SRR6320491	Strawberry_ripe_RNA-seq_2	PE
PRJNA369186	SRR5217575	HW4_green_Ac	SE
	SRR5217576	HW4_green_Rc	SE
	SRR5217577	HW4_intermediate_Ac	SE
	SRR5217578	HW4_intermediate_Rc	SE
	SRR5217579	HW4_ripe_Ac	SE
	SRR5217580	HW4_ripe_Rc	SE
	SRR5217587	RdV_green_Ac	SE
	SRR5217588	RdV_green_Rc	SE
	SRR5217589	RdV_intermediate_Ac	SE
	SRR5217590	RdV_intermediate_Rc	SE
	SRR5217591	RdV_ripe_Ac	SE
	SRR5217592	RdV_ripe_Rc	SE
	SRR5217581	YW_green_Ac	SE
	SRR5217582	YW_green_Rc	SE
	SRR5217583	YW_intermediate_Ac	SE
	SRR5217584	YW_intermediate_Rc	SE
	SRR5217585	YW_ripe_Ac	SE
	SRR5217586	YW_ripe_Rc	SE
PRJNA360594	SRR5155715	RG-15d-1	SE
	SRR5155714	RG-15d-2	SE
	SRR5155713	RG-22d-1	SE
	SRR5155712	RG-22d-2	SE
	SRR5155709	YW-15d-1	SE
	SRR5155708	YW-15d-2	SE
	SRR5155711	YW-22d-1	SE
	SRR5155710	YW-22d-2	SE
PRJNA297256	SRR2544816	Ruegen	PE
	SRR2533325	Yellow wonder	PE
	SRR2544815	Yellow wonder	PE
PRJNA234024	SRR1107611	Anther_10_A	SE
	SRR1107612	Anther_10_B	SE
	SRR1107613	Anther_11_A	SE
	SRR1107639	Anther_11_B	SE
	SRR1107952	Anther_12_A	SE
	SRR1107953	Anther_12_B	SE
	SRR1106125	Anther_6-7_A	SE
	SRR1106896	Anther_7-8_A	SE
	SRR1106902	Anther_7-8_B	SE
	SRR1107179	Anther_9_A	SE
	SRR1107189	Anther_9_B	SE
	SRR1107979	Carpel_10_A	SE
	SRR1107980	Carpel_10_B	SE
	SRR1107981	Carpel_12_A	SE
	SRR1107982	Carpel_12_B	SE
	SRR1107955	Carpel_7-8_A	SE
	SRR1107956	Capel_7-8_B	SE
	SRR1107977	Carpel_9_A	SE
	SRR1107978	Carpel_9_B	SE
	SRR1107993	Flower_1-4_A	SE
	SRR1107994	Flower_1-4_B	SE
	SRR1107991	Microspore_10_A	SE
	SRR1107992	Microspore_10_B	SE
	SRR1107995	Perianth_5-6_A	SE
	SRR1107996	Perianth_5-6_B	SE
	SRR1107983	Pollen_A	SE
	SRR1107984	Pollen_B	SE
	SRR1107997	Receptacle_6-7_A	SE
	SRR1107998	Receptacle_6-7_B	SE
	SRR1106894	Anther_6-7_B	SE
PRJNA187983	SRR674059	Cortex1_1	SE
	SRR674060	Cortex1_2	SE
	SRR674061	Cortex2_1	SE
	SRR674062	Cortex2_2	SE
	SRR674063	Cortex3_1	SE
	SRR674064	Cortex3_2	SE
	SRR674065	Cortex4_1	SE
	SRR674066	Cortex4_2	SE
	SRR674067	Cortex5_1	SE
	SRR674068	Cortex5_2	SE
	SRR674033	Embryo3_1	SE
	SRR674034	Embryo3_2	SE
	SRR674035	Embryo4_1	SE
	SRR674036	Embryo4_2	SE
	SRR674037	Embryo5_1	SE
	SRR674038	Embryo5_2	SE
	SRR674027	Ghost3_1	SE
	SRR674028	Ghost3_2	SE
	SRR674029	Ghost4_1	SE
	SRR674030	Ghost4_2	SE
	SRR674031	Ghost5_1	SE
	SRR674032	Ghost5_2	SE
	SRR674073	Leaf_1	SE
	SRR674074	Leaf_2	SE
	SRR673779	Ovule1_1	SE
	SRR674026	Ovule1_2	SE
	SRR674049	Pith1_1	SE
	SRR674050	Pith1_2	SE
	SRR674051	Pith2_1	SE
	SRR674052	Pith2_2	SE
	SRR674053	Pith3_1	SE
	SRR674054	Pith3_2	SE
	SRR674055	Pith4_1	SE
	SRR674056	Pith4_2	SE
	SRR674057	Pith5_1	SE
	SRR674058	Pith5_2	SE
	SRR674069	Seeding1_1	SE
	SRR674070	Seeding1_2	SE
	SRR674071	Seedling2_1	SE
	SRR674072	Seedling2_2	SE
	SRR674039	Wall1_1	SE
	SRR674040	Wall1_2	SE
	SRR674041	Wall2_1	SE
	SRR674042	Wall2_2	SE
	SRR674043	Wall3_1	SE
	SRR674044	Wall3_2	SE
	SRR674045	Wall4_1	SE
	SRR674046	Wall4_2	SE
	SRR674047	Wall5_1	SE
	SRR674048	Wall5_2	SE

[truncated: 16 more sheets: Vvi, Car, Csa, Cla, Smo, Afi, Ppa, Mpo, Cre, Vca, Atr, Slo, Gma, Zma, Sly, Osa]
